# Supplementary material for: Unprecedented Antimicrobial and Cytotoxic Polyketides from Cultures of Diaporthe africana sp. nov
Source: J Fungi (Basel). 2023 Jul 24;9(7):781. doi: 10.3390/jof9070781 (PMC10381184; doi:10.3390/jof9070781)
Supplement: Supplementary file 1 [file jof-09-00781-s001.zip]

Archive with 1 entries (1 files):
- jof-2454011-supplementary.pdf
